# Supplementary material for: Ventral—Dorsal Functional Contribution of the Posterior Cingulate Cortex in Human Spatial Orientation: A Meta-Analysis
Source: Front Hum Neurosci. 2018 May 8;12:190. doi: 10.3389/fnhum.2018.00190 (PMC5951926; doi:10.3389/fnhum.2018.00190)
Supplement: Supplementary file 1 [file Table_1.CSV]

Supplemental Table 1. Contrast details and coordinates of papers included in the MKDA. The 'exclude row' column indicates peaks that were excluded from the meta-analysis. Empty cells in this column indicate the row was included.
ID	Name	First Author	Year	Journal	n	Coordinate Space	Contrast #	Contrast Description	Contrast Classification	Cluster #	Peak Label	x	y	z	exclude row
2	Retrieval Goal Modulates Memory for Context	Elward	2015	Journal of Cognitive Neuroscience	18	MNI	1	Words studied with scenes as backgrounds > words studied with gray backgrounds	encoding	1	L PHC	-24	-37	-17
										1	R PHC	21	-37	-20
										1	L Retrosplenial cortex	-18	-55	7
										1	R Retrosplenial cortex	12	-55	7
3	Interaction Between Hippocampus and Cerebellum Crus I in Sequence-Based but not Place-Based Navigation	Igloi	2015	Cerebral Cortex	17	MNI	1	Training (star-maze exploration) v. Control (straight alley)	Recall	1	R VIIA Crus I ? VIIA Crus II	27	-81	-36
										1	L VIIA Crus I	-45	-72	-36
										1	L VIIA Crus I	-33	-81	-33
										1	L I-IV	-9	-42	-15
							2	Sequence-based (learning the environment through movement and exploration) v. Control	recall	1	R VIIA Crus I	36	-75	-39
										1	R VIIA Crus II	27	-78	-39
										1	R VIIA Crus II	24	-84	-39
										1	R VIIA Crus I	30	-75	-36
										1	R VIIA Crus I	27	-87	-36
							3	Place-based (learning environment through landmarks) v. Control	Recall	1	L VIIA Crus I	-45	-72	-36
										1	L I-IV	-9	-42	-12
										1	R I-IV	9	-33	-12
										1	R VIIA Crus I	27	-81	-33
							6	Conjunction analysis (Training && Control && Probe)	encoding	1	L Sup. Precentral s. (M1)	-24	-3	72
										1	L Sup. Precentral s. (FEF)	-30	-12	48
										1	L Sup. Precentral s. (FEF)	-21	-3	48
										1	R Sup. Precentral s. (FEF)	30	-3	51
										1	R Sup. Precentral s. (M1)	21	0	63
										1	R Sup. Precentral s.	15	-12	69
										1	L Sup. Precentral s.	-57	0	36
										1	R Sup. Precentral s.	48	3	30
										1	L Lateral Intraparietal (LIP)	-21	-63	60
										1	R Lateral Intraparietal (LIP)	30	-75	33
										1	L Intraparietal Sulcus	-33	-39	51
										1	L Thalamus	-18	-27	3
										1	R Thalamus	21	-27	0
										1	R Putamen	21	9	12
										1	L Cuneus	-30	-81	21
										1	L Cuneus	-27	-87	15
										1	R Cuneus	30	-87	12
										1	R Lingual Gyrus	33	-78	-9
										1	R VI	30	-60	-18
										1	R VI	27	-66	-18
										1	Vermis VIIIA ? VIIIB	6	-60	-36
										1	R VI	12	-72	-18
										1	Vermis IX ? VIIIB	-3	-60	-39
										1	Vermis VIIIB ? VIIB	0	-72	-27
										1	Vermis VIIIA	3	-75	-30
										1	Vermis VI ? VI (Right)	-6	-75	-18
										1	Vermis VIIIA	9	-72	-42
										1	L IX ? VIIIB	-12	-48	-51
										1	L VIIIA ? VIIIB ? X	-30	-42	-45
										1	R IX ? VIIIB	15	-57	-51
										1	R X	27	-36	-42
							1	Training (star-maze memorization) v. Control (straight alley)	Recall	1	L Hippocampus	-21	-15	-15
										1	R Vicinity of Hipp. -> Hippocampus	30	-6	-15
										1	L Medial Prefrontal cortex	-3	42	0
										1	L Superior Frontal Gyrus	-12	51	42
										1	L Rectal Gyrus	0	42	-15
										1	L Mid Orbital Gyrus	-3	33	-12
										1	R Insula Lobe	42	-12	0
										1	L Insula Lobe	-42	-21	0
										1	L Medial Parietal / Precuneus	0	-54	30
										1	L Medial Parietal / Precuneus	-12	-48	39
										1	L Middle Temporal Gyrus	-42	18	-33
										1	L Lingual Gyrus	-6	-81	-6
										1	R Lingual Gyrus	6	-81	-6
										1	R Anterior Cingulate -> Caudate Nucleus	18	30	9
										1	R Ventral striatum	12	9	-12
							2	Place-based (learning environment through landmarks) v. Control	Recall	1	R Hippocampus	24	-24	-9
										1	R Nucleus Accumbens	12	9	-12
										1	L Nucleus Accumbens	-12	6	-12
										1	No Label	18	27	-9
										1	R Anterior Cingulate Cortex	3	33	-3
										1	L Superior Frontal Gyrus	-24	60	3
										1	L Superior Frontal Gyrus	-15	63	3
										1	R Superior Temporal Gyrus	66	-6	-9
										1	R Medial Parietal / Precuneus	3	-63	36
										1	L Medial Parietal / Precuneus	-9	-57	45
										1	R Medial Parietal / Precuneus	6	-69	30
										1	R Superior Orbital Gyrus	9	48	-9
										1	L Lingual Gyrus	-6	-81	-6
										1	L Lingual Gyrus	-18	-69	-3
										1	R Lingual Gyrus	6	-78	-3
										1	R Lingual Gyrus	18	-69	-3
							3	Sequence-based (learning the enviroment through movement and exploration) v. Control	Recall	1	L Hippocampus	-21	-15	-15
										1	R Anterior Cingulate Cortex	21	30	-12
										1	Anterior Cingulate Cortex	0	27	-6
										1	R Anterior Cingulate Cortex	6	45	-12
										1	L Medial prefrontal cortex	-3	60	18
										1	L Medial prefrontal cortex	-3	51	6
										1	R Nucleus Accumbens	15	6	-15
										1	L Nucleus Accumbens	-12	6	-9
										1	R Vicinity of Caudate Nucleus -> Caudate Nucleus	21	-6	27
										1	R Insula Lobe	39	-12	6
										1	R Insula Lobe	42	-21	-3
										1	L Insula Lobe	-42	-21	0
										1	R Rolandic Operculum	57	-3	9
										1	R Superior Temporal Gyrus	57	-18	-6
										1	L Superior Temporal Gyrus	-48	-33	6
										1	R Amygdala	30	0	-21
										1	R Postcentral Gyrus	21	-33	72
										1	R Precentral Gyrus	48	-15	45
										1	R Cuneus	9	-81	45
										1	R Lingual Gyrus	6	-84	-6
4	Dissociable parietal regions facilitate successful retrieval of recently learned and personally familiar information	Elman	2012	Neuropsychologia	19	MNI	1	Hits > Correct Rejections. identifying if images of scenes were previously displayed. Studied items.	Recall	1	L Angular gyrus	-54	-56	30
										1	L Angular gyrus	-38	-54	34
										1	L Angular gyrus	-52	-54	52
										1	R Angular gyrus	44	-50	48
										1	R Anterior cingulate	10	40	16
										1	L Frontal orbital cortex	-24	22	-24
										1	L Frontal orbital cortex	-32	16	-22
										1	L Frontal orbital cortex	-14	34	-22
										1	L Frontal orbital cortex	-18	32	-24
										1	L Frontal orbital cortex	-28	20	-12
										1	L Frontal Pole	0	58	20
										1	L Frontal Pole	-28	46	-18
										1	L Frontal Pole	-40	44	-10
										1	L Frontal Pole	-42	56	4
										1	L Frontal Pole	-42	54	8
										1	L Frontal Pole	-40	50	2
										1	L Frontal Pole	-48	38	16
										1	R Inferior Temporal Gyrus	56	-36	-14
										1	L Insular cortex	-30	8	-16
										1	L Lateral occipital cortex	-42	-60	44
										1	L Lateral occipital cortex	-42	-70	34
										1	R Lateral occipital cortex	40	-66	46
										1	L Middle Temporal Gyrus	-66	-36	-18
										1	L Middle Temporal Gyrus	-60	-34	-8
										1	L Middle Temporal Gyrus	-60	-30	-8
										1	L Middle Temporal Gyrus	-66	-32	-14
										1	L Middle Temporal Gyrus	-56	-34	-6
										1	L Middle Temporal Gyrus	-66	-28	-10
										1	R Middle Temporal Gyrus	60	-44	-2
										1	R Middle Temporal Gyrus	64	-26	-16
										1	R Middle Temporal Gyrus	72	-28	-16
										1	R Middle Temporal Gyrus	66	-42	-6
										1	R Middle Temporal Gyrus	72	-24	-12
										1	L Paracingulate Gyrus	-2	48	10
										1	L Paracingulate Gyrus	-6	34	26
										1	R Paracingulate Gyrus	2	44	18
										1	R Paracingulate Gyrus	6	50	-2
										1	L Posterior Cingulate	-4	-30	44
										1	L Posterior Cingulate	-2	-40	40
										1	L Posterior Cingulate	0	-28	44
										1	L Posterior Cingulate	0	-50	32
										1	R Posterior Cingulate	4	-26	44
										1	L Precuneus Cortex	-8	-72	28
										1	L Supramarginal Gyrus	-56	-50	24
										1	R Supramarginal Gyrus	42	-44	34
										1	R Supramarginal Gyrus	46	-42	48
										1	R Supramarginal Gyrus	54	-36	48
										1	R Supramarginal Gyrus	56	-38	42
							2	Hits > Correct Rejections. identifying if images of scenes were previousply displayed. Personally familiar items.	Recall	1	L Frontal Medial Cortex	-6	54	-16
										1	L Frontal Medial Cortex	-8	38	-16
										1	L Frontal Medial Cortex	-50	28	-12
										1	L Frontal Pole	-4	58	6
										1	L Frontal Pole	-4	58	0
										1	L Frontal Pole	-2	56	-12
										1	L Frontal Pole	-52	38	-2
										1	L Inferior Frontal Gyrus	-52	28	14
										1	L Inferior Frontal Gyrus	-52	34	10
										1	L Inferior Frontal Gyrus	-52	30	8
										1	L Inferior Frontal Gyrus	-44	22	22
										1	L Lateral occipital Cortex	-50	-72	30
										1	L Lateral occipital Cortex	-38	-76	32
										1	L Lateral occipital Cortex	-46	-80	30
										1	L Lateral occipital Cortex	-54	-72	32
										1	L Lateral occipital Cortex	-32	-86	32
										1	L Lateral occipital Cortex	-38	-84	36
										1	R Lateral occipital Cortex	52	-64	18
										1	R Lateral occipital Cortex	50	-64	22
										1	R Lateral occipital Cortex	56	-64	18
										1	R Lateral occipital Cortex	40	-78	42
										1	R Lateral occipital Cortex	44	-72	28
										1	R Lateral occipital Cortex	40	-78	34
										1	L Middle temporal gyrus	-62	-8	-20
										1	L Middle temporal gyrus	-54	0	-26
										1	L Middle temporal gyrus	-52	-8	-24
										1	L Middle temporal gyrus	-56	-8	-14
										1	L Paracingulate Gyrus	-8	32	-12
										1	L Posterior Cingulate	-6	-56	28
										1	L Posterior Cingulate	-2	-54	20
										1	L Precuneus cortex	-2	-64	34
										1	L Precuneus cortex	-4	-54	12
										1	L Precuneus cortex	-14	-58	18
										1	L Precuneus cortex	-4	-62	42
										1	L Temporal Pole	-54	4	-30
										1	L Temporal Pole	-50	18	-34
5	Anterior Hippocampus and Goal Directed Spatial Decision Making	Viard	2011	Journal of Neuroscience	18	MNI	4	no visual impairment from curtain > impairment from curtain. memory required	Encoding	1	R Inferior Occipital Gyrus	28	-90	-4
										1	L Inferior Occipital Gyrus	-32	-86	-4
							5	impairment from curtain. memory required > no visual impairment	Recall	1	R Lingual Gyrus	6	-78	-2
										1	L Lingual Gyrus	-6	-80	-6
										1	R Parahippocampal Gyrus	28	-38	-18
										1	L Parahippocampal Gyrus	-22	-46	-6
							7	Proximity to Goal	Recall	1	R Hippocampus	24	-12	-18
										1	L Hippocampus	-26	-16	-20
										1	R Parahippocampal Gyrus	22	-4	-24
										1	L Ventromedial PFC	-10	56	28
										1	R Ventromedial PFC	8	62	22
										1	L Ventromedial PFC	-8	46	42
										1	L Ventromedial PFC	-12	36	48
										1	L mPFC	-2	56	-12
										1	R mPFC	6	46	-8
										1	L Ventrolateral PFC	-50	30	4
										1	L Ventrolateral PFC	-40	32	-14
										1	L Precuneus/PCC/retrosplenial cortex	-2	-38	32
										1	R Precuneus/PCC/retrosplenial cortex	4	-48	28
										1	R Superior Temporal Gyrus	54	-2	6
										1	L Superior Temporal Gyrus	-60	-40	18
										1	R Fusiform Gyrus	36	-52	-16
										1	L Angular Gyrus	-58	-56	16
										1	R SMA	10	-10	70
										1	R Lingual Gyrus	18	-68	-4
										1	L Lingual Gyrus	-12	-72	-6
										1	R Cuneus	8	-82	30
										1	R Caudate Nucleus	22	-24	32
										1	L Caudate Nucleus	-18	-12	28
										1	R Cerebellum	22	-80	-34
										1	L Cerebellum	-10	-52	-8
							8	Distance to Goal	Recall	1	R Precentral Gyrus	26	0	60
										1	L Insula	-30	24	-2
										1	R Insula	34	26	-2
										1	R Precuneus	12	-58	60
										1	L Precuneus	-16	-62	60
										1	L Dorsolateral PFC	-24	2	62
										1	R Ventrolateral PFC	50	10	22
										1	L ACC	-4	22	42
										1	L PCC	-6	32	28
										1	L PPC	-40	-46	48
										1	R Cerebellum	32	-44	-38
6	Building-specific categorical processing in the retrosplenial cortex	Sunga	2008	Brain Research	16	TAL	1	Buildings > Faces	encoding	1	R PPA	25	-33	-10
										2	R Retrosplenial Cortex	11	-50	15
7	Different roles of the parahippocampal place area (PPA) and retrosplenial cortex (RSC) in panoramic scene perception	Park	2009	Neuroimage	17	MNI	1	Scenes > Faces	encoding	1	L Retrosplenial Area	-16	-64	13
										2	R Retrosplenial Area	20	-63	17
										3	L PPA	-27	-46	-15
										4	R PPA	30	-44	-14
							2	Repetition suppression. identical scene	encoding	1	L PPA	-27	-39	-24
										2	R PPA	30	-39	-20
										3	L Parietal-occipital junction	-39	-87	24
										4	L IFG	-55	27	18
										5	R MTG	63	-51	0
	P2_Different roles of the parahippocampal place area (PPA) and retrosplenial cortex (RSC) in panoramic scene perception	Park	2009		20	MNI	1	Scenes > faces	encoding	1	L PPA	-27	-52	-8
										2	R PPA	28	-47	-9
										3	L Retrosplenial cortex	-18	-62	15
										4	R Retrosplenial cortex	20	-57	17
							2	Repetition suppression. identical scenes. continuous	encoding	1	L Parahippocampal Gyrus	-36	-45	-12
										2	L IFG	-39	33	18
										3	R Parahippocampal Gyrus	27	-36	-15
										4	R inferior temporal-occipital junction	45	-57	-12
8	Brain Regions involved in the retrieval of spatial and episodic details associated with a familiar environment: An fMRI Study	Hirshhorn	2012	Neuropsychologia	14	TAL	1	(episodic judgement i.e. indicating which of 2 landmarks has been visited most recently + easy allocentric judgement + hard allocentric judgement) > vowel counting	Recall	1	R middle/superior frontal gyrus	24	24	48
										1	L superior frontal gyrus	-24	26	50
										1	L anterior cingulate	-2	48	4
										1	L posterior cingulate	-4	-58	14
										1	R angular gyrus	38	-74	36
										1	L angular gyrus	-38	-78	32
										1	R hippocampus	26	-24	-14
										1	l parahippocampus/hippocampus	-26	-32	-18
										1	L Lingual gyrus	-12	-92	-6
										1	R Cerebellum	6	-48	-36
										1	R temporal pole	58	-6	-12
										1	L temporal pole	-60	-14	-12
							3	Difficult allocentric judgement > (easy allocentric judgement + episodic judgement)	Recall	1	L middle frontal Gyrus	-24	-10	52
										1	L middle frontal Gyrus	-50	28	32
										1	L inferior frontal gyrus	-26	28	12
										1	R Precuneus	22	-62	20
										1	R Precuneus	10	-78	52
										1	L middle temporal Gyrus	-34	-68	20
										1	R parahippocampal Gyrus	28	-34	-18
9	Human Navigation That Requires Calculating Heading Vectors Recruits Parietal Cortex in a Virtual and Visually Sparse Water Maze Task in fMRI	Rodriguez	2010	American psychological Association	11	MNI	1	Morris water maze style: (Allocentric test - encoding) > (Cue-place test - encoding)	Recall	1	L Pre central Gyrus	-27	12	54
										2	R inferior Temporal	27	-57	-12
										3	R Sup Post Parietal	24	-63	54
										4	L sup post parietal	-27	-63	51
										5	L Occipital	-36	-84	27
							2	Allocentric > cue-place (encoding + test phase collapsed)	Recall	1	L Par-Occ/retrospl	-15	-66	18
										2	R Hippocampus	27	-36	-3	y. SVC
							6	Allocentric test > allocentric encoding phases	Recall	1	L pre central G.	42	3	39
										2	L calcarine	-24	-54	9
										3	R precuneus	21	-45	12
										4	R sup parietal	39	-45	60
										5	L supra marginal	-63	-24	30
										6	R supra marginal	66	-27	27
										7	R Occipital	33	-75	24
										8	L inf parietal	-30	-45	42
10	A Temporoparietal and Prefrontal Network for Retrieving the Spatial Context of Lifelike Events	Burgess	2001	NeuroImage	13	MNI	6	Location Judgement > Perceptual Judgement	Recall	1	L POS/retrosplenial	-15	-60	18
										1	R POS/retrosplenial	18	-69	24
										1	Precuneus	3	-69	30
										1	R vlpfc	30	24	-6
										1	L vlpfc	-27	24	-9
										1	L parahippocampus	-21	-42	-15
										1	R parahippocampus	24	-33	-18
										1	L anterior prefrontal cortex	-27	51	-3
										1	R anterior prefrontal cortex	30	57	3
										1	Mid cingulate cortex	-6	-30	30
										1	R dlpfc	54	30	30
										1	L dlpfc	-48	27	21
										1	L frontal cortex	-36	15	57
										1	R posterior parietal cortex	42	-75	39
										1	R posterior parietal cortex	39	-57	42
										1	L posterior parietal cortex	-27	-72	39
										1	Anterior cingulate	-6	21	39
										1	L hippocampus	-21	-21	-9
										1	L fusiform gyrus	-24	-69	-9
11	The hippocampus is involved in mental navigation for a a recently learned but not a high familiar environment: a longitudinal study.	Hirshhorn	2012	Hippocampus	13	TAL	1	Session 1 (newly arrived in Toronto): Proximity & distance & blocked route judgment conjunction	Recall	1	R Middle Temporal gyrus	54	-52	6
										2	L Superior temporal gyrus	-56	-60	27
										3	R Cuneus	15	-91	32
										4	R Precentral Gyrus	45	-10	57
										5	L Precuneus	-11	-50	32
										6	L Middle frontal Gyrus	-25	35	42
										7	R Hippocampus	31	-23	-9
										8	R Fusiform Gyrus	41	-36	-17
										9	L parahippocampal Gyrus and Hippocampus	-33	-14	-16
										10	L middle temporal gyrus	-54	0	-10
										11	L inferior frontal gyrus	-57	27	4
										12	L Superior temporal gyrus	-51	-18	0
										13	L superior Frontal gyrus	-21	20	62
										14	L postcentral gyrus	-10	-38	68
										15	R postcentral gyrus	60	-24	37
					8		2	Both Sessions 1 (newly arrived) and 2 (familiar) & Proximity & distance & blocked route judgment conjunction	Recall	1	L middle occipital Gyrus	-41	-73	2
										2	L middle frontal gyrus and inferior frontal gyrus	-22	33	-5
										3	L inferior temporal gyrus	-49	-4	-35
										4	L middle frontal gyrus	-27	20	54
										5	R medial frontal gyrus	5	66	8
										6	R insula	41	-10	11
										7	L middle temporal gyrus	-51	-19	-9
										8	L caudate	-1	15	7
										9	L Insula	-42	-3	1
										10	L Superior temporal gyrus	-46	20	-18
										11	R inferior frontal gyrus	48	29	5
										12	R Middle Temporal gyrus	51	-33	0
12	A Brief Thought Can Modulate Activity in Extrastriate Visual Areas: Top-Down Effects of Refreshing Just-Seen Visual Stimuli	Johnson	2007	Neuroimage	15	TAL	1	Places > Faces	Encoding	1	L Retrosplenial cortex	-15	-60	14
										2	R Retrosplenial cortex	21	-55	17
										3	L Precuneus	-18	-71	45
										4	R Precuneus	24	-70	48
										5	L Middle occipital gyrus	-30	-86	21
										6	R Middle occipital gyrus	33	-84	15
13	I Have Often Walked Down This Street Before: fMRI Studies on the Hippocampus and Other Structures During Mental Navigation of an Old Environment	Rosenbaum	2004	Hippocampus	10	TAL	1	Proximity Judgement (i.e. which landmark is the closest) > Baseline (i.e. which had more vowels in the name)	Recall	1	L retrosplenial cortex	-7	-49	9
										2	R superior occipital gyrus	39	-79	27
										3	R parahippocampal gyrus	25	-35	-10
										4	L superior occipital gyrus	-31	-83	31
										5	L middle frontal gyrus	-36	5	58
										6	R superior frontal gyrus	18	15	49
							2	Distance Judgement (in km) > Baseline	Recall	1	L retrosplenial cortex	-19	-59	17
										2	R parahippocampal gyrus	24	-35	-10
										3	R superior occipital gyrus	40	-79	27
							3	Sequencing (i.e. order of landmarks along route) > Baseline	Recall	1	L retrosplenial cortex	-19	-58	17
										2	L superior occipital gyrus	-33	-85	31
										3	R parahippocampal gyrus	24	-35	-10
										4	R superior occipital gyrus	40	-78	26
							4	Blocked Route (i.e. which route was the most efficient to reach certain landmarks if main route was shut down) > Baseline	Recall	1	L retrosplenial cortex	-19	-58	18
										2	R parahippocampal gyrus	25	-35	-10
										3	R superior occipital gyrus	44	-70	25
										4	L superior occipital gyrus	-32	-84	30
										5	L middle frontal gyrus	-35	3	50
										6	R superior frontal gyrus	18	14	49
										7	L parahippocampal gyrus	-19	-42	-8
							5	viewing familiar buildings > scrambled images	Encoding	1	R parahippocampal gyrus	22	-41	-9
										2	R cerebellum	34	-48	-19
										3	R superior occipital gyrus	36	-83	25
										4	L parahippocampal gyrus	-22	-43	-7
										5	L middle occipital gyrus	-34	-92	5
										6	R lingual gyrus	12	-91	-5
										7	L inferior occipital gyrus	-30	-89	-6
										8	L retrosplenial cortex	-11	-55	9
							6	viewing unfamiliar buildings > scrambled images	Encoding	1	R parahippocampal gyrus	22	-41	-9
										2	L middle occipital gyrus	-35	-90	6
										3	L inferior occipital gyrus	-34	-83	-6
14	There and back again: Hippocampus and retrosplenial Cortex track homing Distance during human path integration	Chrastil	2015	Journal of Neuroscience	24	MNI	1	Euclidean distance to home location (increased distance from home). Parametric increase	Recall	1	L Inferior frontal gyrus	-42	34	-4
										3	L Sylvian fissure	-44	-10	14
										4	R Sylvian fissure	38	-12	20
										6	R precentral Gyrus	56	-2	8
										7	L Pallidum	-24	-10	-4
										10	R Amygdala	26	0	-24
										11	L Hippocampus Head	-26	-16	-16
										12	R Hippocampus Head	28	-18	-18
										13	L Hippocampus Tail	-22	-40	4
										14	R Hippocampus Tail	30	-38	0
										15	L Retrosplenial Cortex	-6	-56	18
										16	R Retrosplenial Cortex	10	-54	24
										17	L Temporal Pole	-44	16	-38
										18	R Temporal Pole	42	16	-44
										19	L Superior Temporal Gyrus	-48	-8	-4
										20	R Superior Temporal Gyrus	58	-24	8
										21	L Superior Temporal Sulcus	-58	-36	-2
										22	R superior Temporal Sulcus	62	-24	-2
										23	L Middle Temporal Gyrus	-60	4	-20
										24	R Middle Temporal Gyrus	60	8	-32
										25	L Precuneus	-4	-58	28
										26	R Precuneus	6	-58	32
										27	L Angular Gyrus	-38	-60	24
										28	R Angular gyrus	54	-62	26
										29	L Calcarine Sulcus	-24	-76	4
										30	R calcarine sulcus	24	-76	6
16	Human Neural Systems Underlying Rigid and Flexible Forms of Allocentric Spatial Representation.	Zhang	2013	Human Brain Mapping	15	MNI	2	Navigation of familiar route > Navigation of novel route	Recall	1	L Inferior Frontal Gyrus	-40	3	30
										2	L Inferior Frontal Gyrus	-38	10	28
										3	R inferior frontal Gyrus	40	8	30
										4	R inferior frontal Gyrus	54	36	15
										5	R Middle frontal Gyrus	42	28	18
										6	L Medial Frontal gyrus	-8	16	52
										7	L Superior Parietal lobule	-28	-64	40
										8	R Superior Parietal Lobule	32	-60	48
										9	L Precentral gyrus	-40	-10	42
										10	L Precuneus	-33	-54	45
										11	R posterior cingulate	14	-57	22
										12	R angular gyrus	32	-64	32
							3	Navigation from store-reference > Navigation from random location	Recall	1	L Precentral gyrus	-43	3	35
										2	L precuneus	-6	-74	50
										3	R Precuneus	7	-62	45
										4	R precuneus	40	-70	35
										5	R precuneus	22	-57	22
										6	R Superior Parietal Lobule	37	-57	52
										7	R Middle Temporal Gyrus	40	-70	25
										8	L Angular Gyrus	-36	-77	32
17	Differential Recruitment of Brain Networks following route and Cartographic Map learning Spatial environments	Zhang	2012	PLOS one	16	MNI	1	JRD (judgment of relative direction) > SOP (scene and orientation dependent perceptual pointing task)	Recall	1	L Middle Frontal Gyrus	-28	-4	48
										2	L Middle Frontal Gyrus	-3	10	52
										3	L Middle Frontal Gyrus	-40	16	28
										4	R Middle Frontal Gyrus	42	30	20
										5	L Retrosplenial	-13	-57	12
										6	L Precuneus	-18	-62	22
										7	L Superior Parietal Lobule	-28	-62	42
										8	L Putamen	-18	0	15
										9	R Putamen	17	13	2
										10	R Putamen	20	8	15
										11	R Thalamus	24	-30	10
19	Dissociable brain activations during the retrieval of different kinds of spatial context memory	Suzuki	2005	NeuroImage	17	MNI	1	judged which room the photo was seen in previously > judged whether the photo had been previously presented or not	recall	1	L lateral parietal/occipital cortex	-34	-74	36
											R inferior frontal gyrus	40	20	10
											L superior frontal gyrus	-32	56	16
											L middle frontal gyrus	-48	26	36
											L middle frontal gyrus	-36	-2	56
											R superior frontal gyrus	28	10	66
											L anterior cingulate gyrus	-2	20	40
											R retrosplenial cortex	8	-44	14
											L retrosplenial cortex	-8	-44	14
											R precuneus	6	-70	44
											L precuneus	-2	-72	36
											L lateral parietal cortex	-32	-68	50
											R lateral parietal/occipital cortex	36	-76	44
							4	participants judged which room the photo was seen in previously > participants judged whether the photo had been presented on the right or left side of the screen	recall		L lateral parietal/occipital cortex	-36	-74	32
										4	R inferior frontal gyrus	38	24	12
											L parahippocampal gyrus	-28	-34	-16
											R retrosplenial cortex	14	-64	22
											L retrosplenial cortex	-10	-62	18
											R lateral parietal/occipital cortex	40	-70	40
											R superior frontal gyrus	24	18	62
23	Hippocampus and Retrosplenial Cortex Combine Path Integration SIgnals for successful Navigation	Sherrill	2013	Journal of Neuroscience	23	MNI	1	Successful > Unsuccesful (first-person and third-person navigation phases which were successful)	recall	1	L Hippocampus	-26	-12	-22
										2	L Precuneus	-12	-56	34
										2	R Precuneus	4	-54	26
										3	L Superior Frontal Gyrus	-16	-46	44
										4	L Angular Gyrus	-46	-60	24
										5	L Middle temporal Gyrus	-56	6	-24
										6	R Middle temporal Gyrus	64	-2	-18
							2	Parametric activity associated with distance in first-person navigation	recall	1	L Hippocampus	-18	-40	4
										1	R Hippocampus	24	-40	4
										1	L Precuneus	-4	-72	52
										1	R Precuneus	4	-62	60
										1	L Superior Parietal Lobule	-18	-70	60
										1	R Superior Parietal Lobule	20	-72	58
										2	L Dorsal Lateral Prefrontal Cortex	-38	34	32
										2	R Dorsal Lateral Prefrontal COrtex	42	34	36
										1	L Caudate	12	4	12
										1	R Caudate	-12	-2	16
										1	L SUperior Marginal Gyrus	-42	-54	46
										1	R SUperior marginal gyrus	44	-58	48
										1	L Superior Frontal Gyrus	-4	24	40
										1	R Superior Frontal gyrus	8	24	46
										3	R Middle temporal Gyrus	62	-50	-8
										1	L Insula	-42	10	6
										1	R Insula	44	16	-4
										1	L CUneus	-4	-80	26
										1	R Cuneus	4	-72	20
										4	L Pons	-2	-30	-34
										4	R Pons	1	-30	-34
										5	L Cerebellum	-20	-28	-34
										5	R Cerebellum	24	-30	-30
							3	First-person > top-down navigation	encoding	1	Hippocampus	-24	-30	-8
											L Retrosplenial Cortex	-14	-50	8
											R Retrosplenial Cortex	14	-46	6
											L Precuneus	-8	-80	42
											R Precuneus	12	-80	42
											L Parahippocampal cortex	-18	-44	-4
											R Parahippocampal Cortex	14	-46	-10
											L Cuneus	-4	-78	20
											R Cuneus	10	-76	20
											L Fusiform Gyrus	-18	-56	-12
											R Fusiform Gyrus	12	-52	-8
											L Lateral occipital gyrus	-38	-78	12
											R Lateral Occipital gyrus	44	-78	10
											L Postcentral Gyrus	-14	-36	56
							4	Third-person > top-down navigation	encoding		L Retrosplenial Cortex	-12	-52	6
											R Retrosplenial Cortex	16	-52	8
											L Precuneus	-8	-84	42
											R Precuneus	22	-76	46
											L Parahippocampal cortex	-22	-40	-12
											R Parahippocampal Cortex	28	-38	-12
											L Cuneus	-24	-90	28
											R CUneus	20	-90	26
											L Lingual Gyrus	-8	-68	-6
											R Lingual Gyrus	10	-66	-6
											L Fusiform Gyrus	-22	-64	-10
											R Fusiform Gyrus	24	-64	-14
											L Lateral occipital gyrus	-48	-78	8
											R Lateral occipital gyrus	44	-80	8
25	Contextual Processing in Episodic Future Thought	Szpunar	2009	Cerebral Cortex	27	TAL	1	imagining an action in a familiar context > unfamiliar context	Recall	1	Medial Frontal	-5	45	0
										2	ACC	3	35	16
										3	R superior frontal	17	18	51
										4	R superior frontal	23	30	45
										5	L middle frontal	-20	27	39
										6	L medial frontal	-11	33	27
										7	L medial frontal	-17	51	6
										8	Precuneus	1	-67	40
										9	L TPJ	-44	-78	36
										10	R TPJ	47	-69	39
										11	L PHC	-20	-43	-7
										12	R PHC	20	-36	-12
										13	Cingulate	-2	-33	36
										14	L PCC	-8	-60	15
										15	R PCC	8	-51	6
27	Cortical Representations of Personally Familiar Objects and Places: Functional Organization of the Human Posterior Cingulate Cortex	Sugiura	2005	Journal of Cognitive Neuroscience	15	TAL	1	places (unfamiliar & familiar) > objects (familiar & unfamiliar)	Encoding	1	posterior cingulate cortex	-14	-60	22
											posterior cingulate cortex	8	-54	12
											posterior parahippocampal gyrus	-24	-38	-16
											posterior parahippocampal gyrus	26	-40	-14
											anterior parahippocampal gyrus	-24	-16	-22
											anterior parahippocampal gyrus	26	-16	-22
											superior occipital cortex	-36	-76	30
											superior occipital cortex	40	-80	30
											superior parietal lobule	-12	-68	58
											lingual gyrus	-14	-92	-6
											lingual gyrus	26	-74	-8
											precuneus	2	-46	42
											middle temporal gyrus	-52	-12	-14
											superior frontal sulcus	30	2	44
											orbito-insular junction	-32	28	-10
											orbito-insular junction	34	26	-8
											anterior cingulate cortex	-10	20	42
											anterior cingulate cortex	10	12	50
							3	familiar (objects and places) > unfamiliar (places and objects)	recall		posterior precuneus	-4	-72	36
											posterior cingulate cortex	0	-32	42
											posterior cingulate cortex	-2	-40	26
											posterior cingulate cortex	6	-44	20
											intraparietal sulcus	-50	-42	46
											anterior cingulate cortex	-4	36	28
											anterior cingulate cortex	10	24	18
							4	interaction w/greater activation in familiar place trials	recall		posterior cingulate cortex	2	-52	26
28	Deriving angular displacement from optic flow: a fMRI study	Diekmann	2009	Exp Brain Res	10	MNI	1	Distance judgment > perceived driving speed	recall	1	R Anterior hippocampus/parahippocampus	21	-15	-18
											L Anterior hippocampus/fusiform Gyrus	-30	-18	-18
											R Posterior hippocampus/parahippocampus	24	-39	-3
											R Posterior hippocampus/lingual Gyrus	18	-48	6
											R Middle occipital Gyrus	45	-72	30
											L Middle occipital Gyrus	-30	-72	42
											L Angular Gyrus	-39	-72	36
											R Inferior precuneus	12	-54	21
											L Inferior precuneus	-15	-57	21
											R Superior precuneus	9	-57	57
											R Anterior IPL/postcentral Gyrus	42	-33	42
											L Anterior IPL/postcentral Gyrus	-42	-45	51
											R Supramarginal Gyrus	45	-36	48
											L Temporal pole	-45	24	-27
											R Superior frontal	27	-6	51
											R Cerebellum crus 1	39	-45	-30
31	Structural network underlying visuospatial imagery in humans	Whittingstall	2013	Cortex	18	MNI	1	mentally following a familiar route > counting backwards	Recall	1	L parahippocampal gyrus	-26	-43	-14
										2	L BA 7	-9	-62	63
										3	L MOG	-38	-79	29
										4	R Parahippocampal gyrus	24	-39	-14
										5	R PCC	17	-54	16
										6	R MOG	40	-80	25
										7	R Cerebellum	14	-48	-53
										8	L PCC	-11	-53	6
										9	R BA 7	7	-60	61
										10	L BA 6	-21	11	60
										11	L Cerebellum	-15	-47	-52
										12	R BA 6	30	-2	62
										13	L BA 8	-30	34	40
										14	L BA 10	-31	64	3
32	Mirror-Image Sensitivity and Invariance in Object and Scene Processing Pathways	Dilks	2011	The Journal of Neuroscience	25	TAL	1	scenes > objects	encoding	1	retrosplenial complex	-19	-56	12
											retrosplenial complex	18	-55	5
											temporal occipital sulcus	-33	-77	21
											temporal occipital sulcus	34	-74	21
											parahippocampal place area	-24	-43	-6
											parahippocampal place area	24	-43	-7
34	The human parahippocampal cortex subserves egocentric spatial learning during navigation in a virtual maze	Weniger	2009	Neurobiology of Learning and Memory	19	TAL	1	Navigation at decision points > baseline	recall		Posterior parahippocampal	20	-38	-7
											Posterior parahippocampal gyrus	-18	-43	-5
											Posterior fusiform gyrus	24	-49	-8
											Posterior fusiform gyrus	-24	-49	-5
											Retrosplenial cortex	9	-46	4
											Retrosplenial cortex	-15	-52	4
											Parieto-occipital sulcus	27	-73	34
											Parieto-occipital sulcus	-21	-73	25
											Lingual gyrus	9	-67	1
											Lingual gyrus	-6	-79	-3
											Middle temporal gyrus	39	-58	7
											Middle temporal gyrus	-39	-61	7
											Medial occipital gyrus	29	-76	22
											Medial occipital gyrus	-21	-79	21
											Postcentral gyrus	-33	-31	49
											Postcentral gyrus	-42	-25	43
											Anterior insula	-30	23	4
38	Distances between Real-World Locations Are Represented in the Human Hippocampus	Morgan	2011		15	MNI	1	landmark-identity related adaptation	encoding		anterior calcarine sulcus	-18	-53	1
											retrosplenial region	-6	-47	15
							2	1-back euclidean distance-related adaptation	recall		anterior hippocampus	-29	-9	-18
											inferior insula	-45	-6	-18
											inferior insula	-42	-15	-6
											anterior superior temporal sulcus	-48	-6	-18
40	Imagining Being Somewhere Else: Neural Basis of Changing Perspective in Space	Lambrey	2012	Cerebral Cortex	18	MNi	4	self movement > table (object set) manipulation in the presentation/encoding phase	encoding		L Middle frontal gyrus	-27	42	21
											Superior frontal gyrus	0	6	63
											R Precentral sulcus/gyrus	54	-9	48
											L Precentral sulcus/gyrus	-51	-9	54
											R Cuneus	12	-78	24
											Cuneus	0	-81	21
											R Parieto-occipital sulcus/retrosplenial cortex	21	-57	6
											R Parieto-occipital sulcus/retrosplenial cortex	21	-66	12
											L Parieto-occipital sulcus/retrosplenial cortex	-15	-63	6
											L Parieto-occipital sulcus/calcarine sulcus	-15	-69	-3
											R Superior temporal gyrus	45	-27	24
											R Lingual gyrus	18	-51	-6
											L Insula	-51	9	0
											L Insula	-39	6	6
											L Insula	-51	-12	12
											R Insula	48	6	-3
											R Insula	60	-15	15
											R Insula/claustrum	30	-9	15
											L Putamen/claustrum	-27	-9	-6
											R Putamen/claustrum	15	-42	-6
							7	self movement > table (object set) manipulation in the delay between encoding and response phases	encoding		L Inferior frontal gyrus	-54	36	3
											R Inferior frontal gyrus	42	27	9
											R Superior frontal sulcus/cingulate sulcus	12	-15	54
											R Cingulate gyrus	6	15	24
											L Medial prefrontal cortex	-9	54	12
											L Precentral gyrus	-42	-18	45
											L Precentral gyrus	-42	-27	42
											L Precentral gyrus	-51	-27	42
											L Precentral gyrus	-30	-27	60
											L Parieto-occipital sulcus/retrosplenial cortex	-15	-54	6
											L Supramarginal gyrus	-63	-36	39
											L Superior temporal gyrus	-60	-12	-6
											L Superior temporal gyrus	-51	-12	-6
											L Superior temporal gyrus	-60	-18	0
											R Superior temporal gyrus	63	-6	-3
											L Lingual gyrus	-24	-57	-12
											L Lingual gyrus	-15	-51	-12
											L Insula	-33	-3	9
											R Insula	36	-12	9
											L Hippocampus/parahippocampus	-21	-30	-9
											L Globus pallidus	-21	6	-15
											R Globus pallidus	21	6	-9
											L Putamen	-18	15	0
											R Putamen	24	3	3
											R Caudate	18	21	0
											R Thalamus	15	-21	6
											R Thalamus	9	-12	6
											L Vicinity of thalamus	-15	-18	-3
43	Gender-specific strategy use and neural correlates in a spatial perspective taking task	Kaisera	2008	Neuropsychologia	24	TAL	1	visuospatial task with avatar perspective > visuospatial task own perspective. (i.e. perspective-taking task)	encoding	1	R middle occipital gyrus	32	-76	34
											L middle occipital gyrus	-29	-71	33
											R precuneus	9	-61	53
											R middle frontal gyrus	36	0	53
											R inferior frontal gyrus	42	15	19
											R precentral gyrus	45	4	27
											R supplementary motor area	3	22	40
											R cerebellum	26	-31	-31
											L cerebellum	-12	-49	-38
											L insula	-33	20	-4
											L superior frontal gyrus	-21	3	52
											Cerebellar vermis	3	-25	18
											R thalamus	9	-8	6
											L precentral gyrus	-42	4	27
44	Mental navigation in humans is processed in the anterior bank of the parieto-occipital sulcus	Inoa	2002	Neuroscience Letters	16	MNI	1	mentally navigate Tokyo > counting	recall	1	L Retrosplenial area	-6	-52	8
											L Premotor area	-20	2	58
											L Angular gyrus/occipital cortex junction	-40	-78	30
											R Angular gyrus/occipital cortex junction	42	-74	32
											R Retrosplenial area	18	-48	16
											R Retrosplenial area	16	-52	16
											L Retrosplenial area	-10	-62	20
											R Retrosplenial area	10	-46	6
											R Parahippocampal gyrus	26	-26	-22
											R Cerebellum	34	-68	-38
45	Navigation ability dependent neural activation in the human brain: An fMRI study	Ohnishi	2006	Neuroscience Research	56	TAL	1	Passive maze exploration > straight hallway movement	Encoding	1	R Precuneus	16	-65	53
											L Parahippocampal gyrus	-26	-30	-25
											L Hippocampus	-20	-35	-4
											L Posterior cingulate gyrus	-14	-58	7
											L Precuneus	-16	-65	51
											L Cuneus	-8	-91	3
											L Superior parietal lobule	-14	-61	53
											L Inferior parietal lobule	-36	-39	41
											L Fusiform gyrus	-44	-63	-22
											L Middle occipital gyrus	-44	-81	10
											L Superior colliculus	-3	-35	-3
											R Parahippocampal gyrus	34	-38	-27
											R Hippocampus	21	-37	-5
											R Posterior cingulate gyrus	20	-57	19
											R Cuneus	16	-97	3
											R Superior parietal lobule	30	-56	53
											R Inferior parietal lobule	36	-45	41
											R Fusiform gyrus	32	-59	-17
											R Middle occipital gyrus	50	-68	-5
											R Lingual gyrus	12	-80	-8
											R Superior colliculus	3	-22	-4
											R Middle frontal gyrus	51	16	26
47	Neural foundations of emerging route knowledge in complex spatial environments	Wolbers	2004	Cognitive Brain Research	14	MNI	1	explore virtual town while memorizing spatial relationship of landmarks > single corridor with landmarks on side retrieval through photos later	Encoding	1	L Medial frontal gyrus	-45	33	33
											L Retrosplenial cortex	-3	-39	33
											L Inferior posterior parietal lobe	-36	-69	51
											R Inferior posterior parietal lobe	39	-60	33
48	A central role for the retrosplenial cortex in de novo environmental learning	Auger	2015	eLIFE	32	MNI	12	subject-specific parametric regressors of each subject?s estimated learning state during each sweep of the scan. i.e. permanence knowledge	recall		Retrosplenial cortex	9	-58	22
											caudate nucleus	18	-10	25
51	Recalling Spatial Information as a Component of Recently and Remotely Acquired Episodic or Semantic Memories: An fMRI Study	Mayes	2004	Neuropsychology	9	TAL	3	cued recall of a specific route learned in the last 2 months > static episode learned in last 2 months	Recall	1	R posterior parahippocampal cortex	24	-36	-9
											R precuneus	18	-60	24
											R inferior parietal cortex	39	-69	36
							9	cued recall of specific routes learned in last 2 months > Locations on a map of six towns or cities that were learned in the past 10 days	Recall	1	Bilateral medial frontal gyrus and anterior cingulate	9	51	15
											R anterior cingulate	9	45	0
											L insula	-45	6	-3
											L anterior middle temporal gyrus	-60	-18	-15
											Bilateral paracentral lobule/cingulate gyrus	0	-21	42
											R posterior parahippocampal cortex and R body of hippocampus	24	-39	-9
											L posterior parahippocampal cortex	-33	-42	-9
											L precuneus and R retrosplenial cortex	-3	-48	39
											L middle temporal gyrus	-63	-48	6
											R middle temporal gyrus	63	-54	9
											L posterior middle temporal gyrus	-51	-63	9
							11	cued recall of specific routes learned in the last 2 months > The definition of a concrete noun that was learned in the past 10 days	Recall	1	Bilateral medial frontal gyrus	-9	51	3
											R body of hippocampus	21	-21	-15
											L posterior parahippocampal cortex	-18	-42	-6
											R posterior/middle parahippocampal cortex	27	-39	-9
											L precuneus	-6	-57	36
											L precuneus	-3	-60	24
											R precuneus	18	-63	21
52	Posterior Cingulate Cortex Integrates the Senses of Self-Location and Body Ownership	Guterstam	2015	Current Biology	15	MNI	2	perceived self-location during an out-of-body illusion	recall		L middle frontal gyrus	-30	12	54
											R superior precentral sulcus (PMd)	32	-3	62
											L posterior cingulate cortex	-9	-54	44
											L supramarginal gyrus	-56	-32	34
											L precuneus	-9	-80	46
											R intraparietal sulcus	29	-68	56
											R posterior cingulate cortex	6	-33	48
											L hippocampus cluster extending into the parahippocampal gyrus	-24	-32	-16
							3	perceived head direction during an out-of-body illusion	recall		R middle frontal gyrus	25	56	12
											L anterior insula	-38	12	-8
											L retrosplenial cortex	-3	-52	18
											L precuneus anterior medial section	-5	-48	52
											L precuneus posterior superior section	-1	-76	48
											R posterior cingulate cortex	13	-46	38
											R intraparietal sulcus	29	-51	58
											L lingual gyrus	-3	-74	0
54	Retrosplenial and hippocampal brain regions in human navigation: complementary functional contributions to the formation and use of cognitive maps	Iaria	2007	European Journal of Neuroscience	9	MNI	1	free exploration / learning a novel environment > guided route-following	Encoding	1	L Retrosplenial cortex	-12	-60	6
											L Hippocampus	-24	-22	-16
											L Premotor cortex	-26	6	52
											L Mid-dorsolateral prefrontal cortex	-32	40	22
											L Parietal cortex (intraparietal sulcus)	-34	-46	32
											L Cerebellum	-8	-54	-18
											R Retrosplenial cortex	20	-54	2
											R Premotor cortex	34	2	50
											R Mid-dorsolateral prefrontal cortex	12	40	44
											R Mid-ventrolateral prefrontal cortex	40	20	-10
											R Middle temporal gyrus	56	-40	-2
											R Middle temporal gyrus	54	8	-20
											R Parietal cortex (intraparietal sulcus)	42	-48	30
											R Fusiform gyrus	46	-44	-28
											R Calcarine sulcus	2	-88	6
											R Cerebellum	4	-72	-10
							2	reach specific landmark as quickly as possible > guided route-following	Recall	1	L Retrosplenial cortex	-16	-58	20
											L Hippocampus ? parahippocampal cortex	-24	-38	-12
											L Premotor cortex	-26	-10	48
											L Medial superior frontal gyrus	-6	8	56
											L Mid-dorsolateral prefrontal cortex	-34	38	12
											L Mid-dorsolateral prefrontal cortex	-30	28	32
											L Anterior cingulate cortex	-16	20	32
											L Parietal cortex (intraparietal sulcus)	-32	-38	40
											L Lingual gyrus	-16	-78	-8
											L Thalamus	-2	-14	-18
											L Cerebellum	-4	-72	-18
											R Retrosplenial cortex	16	-54	14
											R Hippocampus ? parahippocampal cortex	24	-38	-6
											R Hippocampus	24	-36	-2
											R Mid-dorsolateral prefrontal cortex	34	30	30
											R Mid-ventrolateral prefrontal cortex	28	30	2
											R Parietal cortex (intraparietal sulcus)	36	-64	46
											R Thalamus	8	-18	20
											R Cerebellum	6	-68	-22
55	Spatial updating: how the brain keeps track of changing object locations during observer motion	Wolbers	2008	Nature Neuroscience	22	MNI	2	Delay Phase: Spatial updating > static scene. expt 1	encoding		R Calcarine gyrus	10	-80	8
											L Superior occipital gyrus	-20	-84	24
											R Superior occipital gyrus	22	-84	26
											L Cuneus	-18	-76	40
											R Cuneus	20	-72	40
											L Precuneus	-10	-48	56
											R Precuneus	10	-44	52
											L hMT+ complex	-44	-68	10
											R hMT+ complex	44	-62	6
											L IPS	-14	-60	56
											R IPS	14	-58	58
											R IPS	32	-46	48
											R Supplementary motor area	6	16	48
											L Dorsal precentral gyrus	-40	-2	50
											R Dorsal precentral gyrus	44	4	42
											L Superior frontal gyrus	-24	-2	56
											R Superior frontal gyrus	24	-2	52
											R Middle frontal gyrus	34	20	4
											R Middle frontal gyrus	30	26	38
											R Inferior frontal gyrus	54	10	16
59	Dissociable Retrosplenial and Hippocampal Contributions to Successful Formation of Survey Representations	Wolbers	2005	The Journal of Neuroscience	11	MNI	1	Passive navigation while learning new environment > Passive corridor navigation	encoding	1	Medial frontal gyrus	30	54	0
											Medial frontal gyrus	22	52	2
											Premotor cortex	28	-2	44
											Premotor cortex	42	8	32
											Premotor cortex	-46	6	36
											Inferior parietal cortex	34	-50	46
											Inferior parietal cortex	54	-38	52
											Inferior parietal cortex	-32	-56	56
											Inferior parietal cortex	-30	-48	44
											Superior parietal cortex	18	-68	60
											Superior parietal cortex	-14	-54	58
											Cuneus	28	-76	46
											Cuneus	-16	-74	36
							2	Activity associated with greater map-drawing accuracy	recall	1	Retrosplenial cortex	4	-62	24
60	Parallel memory systems for talking about location and age in precuneus caudate and Broca's region	Wallentin	2006	NeuroImage	20	MNI	1	Spatial > nonspatial scene judgements	recall	1	R Sup Front gyrus	24	10	66
											L Post Mid Temp gyrus	-56	-66	0
											L Post Mid Temp gyrus	-42	-64	18
											R Post Inf/Mid Temp gyrus	62	-58	-8
											L cuneus/precuneus	-16	-64	22
											R cuneus/precuneus	20	-64	22
											L TOP junction	-36	-82	32
											R TOP junction	40	-84	32
											L Inf Par lobule	-38	-40	52
											R Inf Par lobule	46	-40	60
											R Sup Occ gyrus	26	-68	28
											R Sup Par lobule	22	-74	58
											L precuneus	-12	-68	62
											L precuneus	-12	-60	50
											R precuneus	10	-58	64
											R precuneus	6	-74	56
61	Using Imagination to Understand the Neural Basis of Episodic Memory	Hassabis	2007	The Journal of Neuroscience	21	MNI	1	Recall of real episodic memories > recall of previously seen objects (RM > RO)	recall	1	Medial prefrontal cortex	-3	51	24
											Ventromedial prefrontal cortex	3	42	-9
											R superior frontal sulcus	27	36	39
											L middle temporal cortex	-57	-9	-21
											R middle temporal cortex	57	-6	-24
											L hippocampus	-18	-21	-15
											R hippocampus	18	-24	-12
											R thalamus	15	-18	9
											L parahippocampal gyrus	-18	-36	-15
											R parahippocampal gyrus	24	-33	-18
											L retrosplenial cortex	-3	-57	15
											R retrosplenial cortex	12	-60	12
											Posterior cingulate cortex	-3	-54	33
											Precuneus	3	-66	39
											L posterior parietal cortex	-48	-78	18
											R posterior parietal cortex	48	-72	27
											Medial posterior parietal cortex	3	-63	63
							2	Newly imagined fictitious experiences > newly imagined objects (NS > NO)	encoding	1	Ventromedial prefrontal cortex	3	24	-9
											R superior frontal sulcus	27	27	45
											R middle temporal cortex	57	-6	-24
											R hippocampus	21	-24	-12
											L parahippocampal gyrus	-18	-36	-15
											R parahippocampal gyrus	33	-42	-12
											L retrosplenial cortex	-12	-60	9
											R retrosplenial cortex	12	-57	15
											R precuneus	9	-57	48
											L posterior parietal cortex	-48	-78	24
											R posterior parietal cortex	45	-66	24
											Medial posterior parietal cortex	9	-75	57
							4	(Recall memories - objects) && (previously imagined memories - objects) && (newly imagined memories - objects). "underlying core process of constructing maintaining and visualizing complex scenes."	encoding	1	Medial prefrontal cortex	-6	54	27
											Ventromedial prefrontal cortex	-3	48	-12
											L superior frontal sulcus	-24	24	51
											R superior frontal sulcus	24	24	48
											L middle temporal cortex	-63	-9	-18
											R middle temporal cortex	57	-3	-24
											L hippocampus	-21	-21	-21
											R hippocampus	24	-21	-15
											L parahippocampal gyrus	-18	-33	-15
											R parahippocampal gyrus	21	-33	-18
											L retrosplenial cortex	-6	-54	9
											R retrosplenial cortex	12	-54	9
											Posterior cingulate cortex	-3	-39	42
											L precuneus	-6	-63	51
											R precuneus	6	-66	60
											L posterior parietal cortex	-33	-78	39
											R posterior parietal cortex	48	-72	27
											Medial posterior parietal cortex	-6	-78	54
62	The Human Retrosplenial Cortex and Thalamus Code Head Direction in a Global Reference Frame	Shine	2016	The Journal of Neuroscience	9	MNI	1	Images with non-repeating head direction > images with repeating head direction	recall		retrosplenial cortex	-8	-48	4
											retrosplenial cortex	16	-56	10
											retrosplenial cortex	-12	-60	2
											retrosplenial cortex	-14	-70	22
											retrosplenial cortex	-8	-58	2
											retrosplenial cortex	-6	-62	4
											retrosplenial cortex	-8	-54	0
											retrosplenial cortex	10	-46	-2
											retrosplenial cortex	28	-56	4
											retrosplenial cortex	16	-56	6
											retrosplenial cortex	12	-54	4
											retrosplenial cortex	16	-62	8
											thalamus	-10	-16	8
											thalamus	-10	-8	16
											thalamus	-18	10	-8
											thalamus	-8	-18	4
											thalamus	-2	-20	10
											thalamus	0	-24	10
											thalamus	-12	-2	12
											thalamus	-10	-14	-4
											thalamus	12	-12	18
											thalamus	14	-14	16
											thalamus	12	-16	8
											precuneus	4	-60	52
											precuneus	4	-60	48
											precuneus	6	-64	50
											precuneus	-2	-78	46
											precuneus	-6	-80	44
											precuneus	16	-62	52
											precuneus	2	-68	46
											precuneus	10	-58	46
											precuneus	-2	-80	42
											caudate	18	18	6
											caudate	18	16	4
											caudate	18	16	-4
											caudate	20	12	-2
											caudate	22	4	-10
											caudate	18	26	-4
											Brain stem	-4	-22	-10
											Brain stem	0	-26	-14
											Brain stem	-2	-24	-18
											Brain stem	2	-32	-16
											Superior temporal gyrus	46	-36	4
											Inferior frontal gyrus	-54	10	-2
											Inferior frontal gyrus	-56	8	-2
											Inferior frontal gyrus	-58	4	0
63	Role of the human retrosplenial cortex/parieto-occipital sulcus in perspective priming	Sulpizio	2015	NeuroImage	14	MNI	1	Encode scene with future persective taking demand > encode scene without future perspective taking demand	encoding		FEF	-27	2	52
											FEF	33	2	58
											pIPS	-27	-58	40
											pIPS	27	-49	46
											PCU	-9	-70	49
											PCU	15	-64	55
											PTO	-30	-70	28
											PTO	33	-73	34
											MOG	-36	-79	31
											MTG	42	-61	16
											ITG	45	-67	-2
											retrosplenial cortex/parieto-occipital sulcus	-15	-58	13
											retrosplenial cortex/parieto-occipital sulcus	21	-52	19
											LPHG	-30	-46	-11
											LPHG	27	-40	-11
							2	Determine if object location changed after viewpoint displacement > Determine if object location changed without viewpoint displacement	recall		pIPS	-27	-64	49
											pIPS	30	-58	43
											PCU	-12	-70	52
											PCU	15	-64	58
											PTO	-27	-73	37
											PTO	36	-73	34
											MOG	-36	-79	28
											retrosplenial cortex/parieto-occipital sulcus	-15	-58	22
											retrosplenial cortex/parieto-occipital sulcus	18	-52	19
64	A new role for the parahippocampal cortex in representing space	Mullally	2011	Journal of Neuroscience	21	MNI	6	Linear effect of increasing rating of space-defining value of an object (independent of contextual association)	encoding		parahippocampal cortex	33	-39	-12
											parahippocampal cortex	-24	-42	-12
											middle frontal gyrus	-48	30	12
											lateral occipital area	51	-54	-12
											precentral sulcus	-33	-3	51
66	Which way was I going? Contextual retrieval supports the disambiguation of well-learned overlapping navigational routes	Brown	2010	Journal of neuroscience	22	MNI	2	overlapping component of maze > non overlapping component	Recall		Caudate	-8	6	16
											Thalamus	-6	-6	4
											Orbitofrontal cortex	-20	46	-16
											Cingulate cortex	-10	30	22
											Precentral sulcus	-44	2	54
											Inferior frontal sulcus	-36	30	20
											Middle frontal gyrus	-34	48	8
											Superior frontal sulcus	-24	4	60
											Insular cortex	-32	26	0
											Superior parietal lobule	-36	-66	48
											Intraparietal sulcus	-34	-52	44
											Angular gyrus	-30	-82	34
											Precuneus	-4	-70	44
											Lingual gyrus	-6	-70	4
											Cerebellum	-8	-76	-32
											Posterior hippocampus	22	-32	-8
											Parahippocampal cortex	18	-40	-12
											Caudate	14	4	14
											Thalamus	10	-8	-4
											Orbitofrontal cortex	22	44	-14
											Cingulate cortex	6	20	44
											Middle frontal gyrus	42	46	22
											Superior frontal gyrus	12	12	58
											Insular cortex	34	26	-2
											Angular gyrus	36	-72	42
											Supramarginal gyrus	46	-42	46
											Precuneus	8	-66	46
											Lingual gyrus	4	-72	4
											Cerebellum	10	-72	-30
67	Visual Scene Processing in Familiar and Unfamiliar Environments	Epstein	2007	J. Neurophysiol	28	MNI	1	Scene familiarity effect (familiar>unfamiliar)	recall		Retrosplenial cortex	-12	-55	11
											Retrosplenial cortex	11	-52	8
											PHC/medial fusiform gyrus	-24	-39	-13
											parietal-occipital junction	-44	-78	33
											parietal-occipital junction	41	-76	29
							2	Viewpoint-specific adaptation to scenes (view change > no change AND place change > no change)	encoding		Retrosplenial cortex	17	-58	11
											PHC/medial fusiform	-31	-49	-14
											PHC/medial fusiform	26	-45	-15
											parietal-occipital junction	-37	-83	26
											parietal-occipital junction	35	-83	26
											inferior frontal gyrus	-51	18	31
							3	Scene familiarity effect (familiar>unfamiliar). Experiment 2. first half	recall		Retrosplenial cortex	-19	-55	16
											Retrosplenial cortex	8	-55	15
											parietal-occipital junction	-47	-76	30
							4	Viewpoint-specific adaptation to scenes (view change > no change AND place change > no change). Experiment 2. first half	encoding		Retrosplenial cortex	-18	-61	14
											Retrosplenial cortex	12	-55	12
											PHC/fusiform gyrus	-29	-43	-13
											PHC/fusiform gyrus	26	-41	-17
											middle occipital gyrus	-39	-82	27
											superior parietal lobule	-24	-69	52
											TOS	30	-81	32
											orbital frontal cortex	30	28	-5
											inferior frontal gyrus	46	24	25
											inferior frontal gyrus	-52	6	33
							5	Scene familiarity effect (familiar>unfamiliar). Experiment 2. second half	recall		Retrosplenial cortex	-13	-63	14
											Retrosplenial cortex	11	-61	14
											PHC	6	-37	-4
							6	Viewpoint-specific adaptation to scenes (view change > no change AND place change > no change). Experiment 2. second half	encoding		Retrosplenial cortex	-11	-56	5
											Retrosplenial cortex	9	-50	6
											PHC	-24	-39	-12
											PHC	27	-39	-19
							7	Viewpoint-specific adaptation (new view>old AND new place> old)	encoding		middle occipital gyrus	-35	-87	26
69	Medial Parietal Cortex Encodes Perceived Heading Direction in Humans	Baumann	2010	The Journal of Neuroscience	13	MNI	1	novel > repeated heading direction	recall		precuneus retrosplenial complex	-14	-66	20
											striatum	24	12	2	ns
											striatum	-20	0	4	ns
71	Environmental Knowledge Is Subserved by Separable Dorsal/Ventral Neural Areas	Aguirre	1997	The Journal of Neuroscience	4	TAL	1	Judgement of relative direction > judgement of scene-label	Recall		Inferior parietal lobule	38	-48	49
											Precuneus	-4	-70	50
											Superior parietal lobule	-34	-52	60
											Superior frontal gyrus	-23	15	67
											Premotor	-23	-20	68
72	The Parahippocampus Subserves Topographical Learning in Man	Aguirre	1996	Cerebral Cortex	9	TAL	1	Last learning phase of complex environment > hallway navigation	Encoding		cerebellum	4	-82	-22
											Fusiform gyrus	-37	-67	-14
											Fusiform gyrus	-30	-55	-14
											parahippocampus	23	-40	-7
											parahippocampus	-15	-52	-3
											posterior cingulate	-3	-70	9
											posterior cingulate	4	-70	9
											posterior cingulate	-15	-55	9
											posterior cingulate	-15	-67	12
											precuneus	19	-67	20
											precuneus	-22	-70	27
											precuneus	19	-67	31
											inferior parietal lobule	23	-70	39
											inferior parietal lobule	-33	-52	39
											middle frontal gyrus	23	-7	57
73	The Well-Worn Route and the Path Less Traveled: Distinct Neural Bases of Route Following and Wayfinding in Humans	Hartley	2003	Neuron	16	MNI	2	determine the shortest route between two locations > guided route-following	recall		superior frontal gyrus	-9	60	30
											medial superior frontal gyrus	-6	39	48
											superior temporal sulcus/middle temporal gyrus	-54	-21	-15
											fusiform cortex	-36	-9	-39
											hippocampus	-30	-18	-15
											precuneus	6	-66	33
											temporo-parietal junction	-51	-48	30
											posterior superior temporal gyrus	48	-45	15
							3	determine shortest route between two locations > follow a familiar route	recall		insula/inferior frontal gyrus	-42	21	12
											inferior frontal gyrus	-51	33	-9
											superior/middle frontal gyrus	-18	60	18
											orbito-frontal cortex	-27	36	-15
											precuneus	0	-51	39
											fusiform/lingual gyrus	36	-42	-15
											cuneus	0	-72	6
											post. middle temporal gyrus	-63	-54	6
											perirhinal cortex + inf. temporal gyrus	33	-12	-30
											perirhinal cortex	-33	-9	-30
											superior temporal sulcus	51	-6	-12
											fusiform cortex	45	-48	-24
75	Brain activation during human navigation: gender-different neural networks as substrate of performance	Gron	2000	Nature Neuroscience	24	TAL	1	Maze navigation > perceptual task	recall		Cuneus	-20	-88	26
											Lingual gyrus	-6	-76	-2
											Medial occipital gyrus	-40	-74	-4
											Superior parietal lobule	-16	-74	38
											Precuneus	-20	-60	60
											Posterior cingulate	-16	-54	18
											Parahippocampal gyrus	-22	-44	-4
											Superior colliculus	-4	-24	-4
											Medial occipital gyrus	40	-80	20
											Precuneus	22	-74	42
											Posterior cingulate	18	-52	16
											Fusiform gyrus	22	-44	-6
											Parahippocampal gyrus	22	-36	-8
											Lingual gyrus	16	-66	0
											Superior parietal lobule	30	-44	60
											Hippocampus	28	-32	-8
											Superior colliculus	6	-24	-4
											Medial frontal gyrus	28	6	52
76	Hippocampus retrosplenial and parahippocampal cortices encode multi-compartment 3D space in a hierarchical manner	Kim	2017	BioRxiv	30	MNI	1	repetition supression. landmark position. within-room. I.e. same corner < different corner	recall		anterior lateral hippocampus	-33	-19	-16
							2	repetition supression. landmark position. across-room. I.e. same room < different room	recall		retrosplenial cortex	9	-52	11
											retrosplenial cortex	-9	-58	14
											parahippocampal cortex	27	-37	-16
											Hippocampus	27	-28	-10
											Hippocampus	-27	-34	-7
78	Neural Network Configuration and Efficiency Underlies Individual Differences in Spatial Orientation Ability	Arnold	2013	Journal of Cognitive neurosciences	16	MNI	1	Judgement of relative direction. dominant positive saliences	recall		middle frontal gyrus	-26	-4	58
											middle frontal gyrus	22	-6	50
											retrolimbic area	10	-44	6
											inferior parietal lobule	-36	-44	46
											parahippocampal gyrus	32	-44	-4
											cerebellum	48	-48	-46
											posterior cingulate	20	-54	20
											precuneus	-10	-56	50
											posterior cingulate	-16	-58	16
											cerebellum	34	-66	-30
											superior occipital gyrus	-42	-86	36
							3	accuracy in dudgement of relative direction. positive saliences	recall		premotor cortex	42	4	42
											SMG	56	-20	26
											hippocampus	-36	-22	-10
											primary motor cortex	24	-22	52
79	Thoughts behaviour and brain dynamics during navigation in the real world	Spiers	2006	NeuroImage	18	MNI	1	Customer-driven route planning > coasting events	recall		L hippocampus	-30	-27	-21
											R hippocampus	27	-24	-18
											L parahippocampus	-27	-30	-24
											L retrosplenial cortex	-6	-63	9
											R retrosplenial cortex	9	-63	6
											Superior frontal gyrus	0	18	60
											inferior frontal gyrus	-48	24	-6
											inferior frontal gyrus	45	24	3
											R superior/middle temporal gyrus	60	-33	-3
											L superior/middle temporal gyrus	-57	-21	3
											Brain stem	3	-33	-39
											Cerebellum	0	-54	-39
											R fusiform gyrus	48	-54	-27
							2	Spontaneous route planning > coasting events	recall		R superior frontal gyrus (dorsomedial PFC)	9	18	48
											R middle frontal gyrus (lateral PFC)	48	9	4
											L middle frontal gyrus (lateral PFC)	-42	18	30
											L superior frontal gyrus (anterior PFC)	-18	57	0
											R middle frontal gyrus (anterior PFC)	36	63	6
											L retrosplenial cortex	-15	-63	15
											R retrosplenial cortex	18	-45	0
											R superior parietal gyrus (PPC)	3	-75	51
											R angular gyrus (PPC)	45	-69	27
											L angular gyrus (PPC)	-36	-84	24
											R superior parietal gyrus/precuneus	6	-54	57
											L inferior parietal gyrus	-48	-51	51
											R inferior parietal gyrus	42	-45	57
											L anterior insula/ventrolateral PFC	-39	24	-6
											R anterior insula/ventrolateral PFC	33	21	-15
											L cerebellum	-36	-69	-33
											R cerebellum	33	-60	-30
											R middle temporal gyrus	63	-60	6
											L superior frontal gyrus (posterior)	-21	12	57
											R superior frontal gyrus (posterior)	30	0	60
											L precentral gyrus	-51	-9	42
											Brain stem	6	-18	-39
											R superior temporal sulcus	54	-39	0
											R inferior occipital gyrus	12	-84	-15
											R anterior cingulate cortex	9	36	12
							4	Expectation confirmation > coasting events	encoding		L retrosplenial cortex	-15	-63	12
											R retrosplenial cortex	18	-51	6
											R middle occipital gyrus	42	-78	18
											L middle occipital gyrus	-42	-81	21
											R intraoccipital sulcus	15	-93	21
											R inferior occipital gyrus	24	-78	-18
											R inferior parietal sulcus (PPC)	27	-69	45
											L intraparietal sulcus (PPC)	-27	-81	33
											R superior parietal gyrus	9	-54	60
											L superior parietal gyrus	-15	-66	57
											R superior temporal sulcus	51	-51	6
											R cerebellum	33	-45	-36
											L cerebellum	-33	-54	-27
											Mid cerebellum	0	-51	-27
											R inferior frontal sulcus	51	12	30
											L inferior frontal gyrus	-60	9	12
											R superior frontal gyrus	24	6	57
											Medial superior frontal gyrus	0	21	54
							6	Expectation epochs > coasting epochs	encoding		L superior frontal gyrus (dorsomedial PFC)	-3	33	42
											R anterior insula/ventrolateral PFC	39	24	-6
											R inferior occipital gyrus	27	-87	-18
											R parahippocampus	24	-39	-15
											R middle frontal gyrus (anterior PFC)	36	63	0
							7	Visual inspection epochs > coasting epochs	encoding		R inferior occipital cortex	21	-87	-12
											L inferior occipital cortex	-30	-81	-18
											R retrosplenial cortex	15	-48	3
											L retrosplenial cortex	-12	-54	0
											R parahippocampal gyrus	21	-39	-12
											L parahippocampal gyrus	-24	-42	-9
											R middle occipital gyrus	39	-81	15
											L middle occipital gyrus	-33	-87	12
											L inferior parietal gyrus (PPC)	-30	-69	51
											L intraparietal sulcus	-30	-57	42
											L middle frontal gyrus (dorsolateral PFC)	-45	12	30
											R middle frontal gyrus (dorsolateral PFC)	48	33	18
											L anterior insula/ventrolateral PFC	-33	21	-12
											R anterior insula/ventrolateral PFC	39	29	-15
											L cingulate gyrus (ventromedial PFC)	-3	30	-21
											R superior frontal gyrus (dorsomedial PFC)	6	15	57
											R middle frontal gyrus (anterior PFC)	27	60	15
											L middle frontal gyrus (anterior PFC)	-30	51	18
											R collateral sulcus	30	-3	-33
											R cingulate sulcus	3	-45	42
											L middle frontal gyrus	-30	3	57
											R middle frontal gyrus	33	6	57
											L precentral gyrus	-45	-21	54
											L mediodorsal thalamic nucleus	-9	-9	6
											L amygdala	-18	-3	-21
											L postcentral gyrus	-39	-36	45
84	Selective role of lingual/parahippocampal gyrus and retrosplenial complex in spatial memory across viewpoint changes relative to the environmental reference frame	Sulpizio	2013	Elsevier	15	MNI	1	Spatial memory for object location across viewpoint changes	recall		posterior intraparietal sulcus	-15	-67	52
											posterior intraparietal sulcus	18	-67	52
											parieto-occipital-temporal junction	-27	-79	34
											parieto-occipital-temporal junction	36	-76	31
											precuneus	-9	-73	49
											precuneus	9	-64	58
											supramarginal gyrus	-36	-49	49
											supramarginal gyrus	45	-34	46
											frontal eye fields	-21	5	55
											frontal eye fields	27	-1	58
											lingual / parahippocampal gyrus	-12	-70	-5
											lingual / parahippocampal gyrus	15	-67	-5
											retrosplenial complex	-18	-58	19
											retrosplenial complex	18	-55	19
85	The Hippocampus and Entorhinal Cortex Encode the Path and Euclidean Distances to Goals during Navigation	Howard	2014	Current Biology	24	MNI	1	Navigation blocks > Non-navigation blocks	recall		hippocampus	30	-40	-2	SVC
											retrosplenial cortex / posterior cingulate	24	-52	25
											retrosplenial cortex / posterior cingulate	-18	-58	19
											middle frontal gyrus	-33	2	46
											supramarginal gyrus / intraparietal sulcus	42	-40	43
											supramarginal gyrus / intraparietal sulcus	-27	-40	37
											middle frontal gyrus / superior frontal sulcus	33	14	49
											cerebellum	-3	-73	-26
											cerebellum	30	-55	-32
							7	Travel Period Events: positive correlation w/ Euclidean distance	recall		Hippocampus	24	-13	-26	SVC
											*	24	-13	-20	SVC
											*	21	-10	-23	SVC
											*	24	-13	-26	SVC
											Cingulate sulcus	15	-22	43
											Central sulcus	57	-10	52
											Central sulcus	-54	-10	52
											Middle temporal gyrus	60	-1	-26
											Middle temporal gyrus	-51	5	-26
											Angular gyrus	48	-58	16
											Superior temporal sulcus	53	-55	7
											Superior temporal gyrus	-48	17	-26
											Parieto-occipital fissure	-21	-70	22
											Superior occipital gyrus	-12	-85	34
											Lateral fissure/Superior temporal gyrus	57	-40	22
											Lateral orbital gyrus	51	35	-11
											Amygdala	30	2	-20
							9	Travel Period Events: positive correlation w/ path distance	recall		Hippocampus	27	-31	-5	SVC
											Hippocampus	-15	-31	-8
											*	27	-37	-1	SVC
											*	27	-31	-8	SVC
											*	27	-34	-5	SVC
											Retrosplenial Cortex	6	-46	13
											Middle/Inferior occipital gyrus	-30	-94	-5
											Middle/Inferior occipital gyrus	30	-94	1
											Superior frontal gyrus/Cingulate sulcus	-6	17	43
											Precuneus	-3	-67	34
											IPS	-36	-55	43
											Middle frontal gyrus	42	41	28
											Frontopolar gyrus	27	65	7
											Superior temporal gyrus	-63	-7	-2
											Central sulcus	-33	-25	55
							15	Decision Points: positive correlation w/ Path distance	recall		Parahippocampal cortex	30	-43	-5
											Middle frontal gyrus	51	17	43
											Middle frontal gyrus	-54	14	37
											Superior frontal gyrus	9	29	40
											Superior frontal gyrus	-9	20	52
											Superior frontal sulcus	-24	41	40
											IPS	33	-70	25
											IPS	-24	-64	25
											Inferior parietal gyrus	-57	-22	31
											Postcentral gyrus	-42	-28	49
											Postcentral gyrus	63	-22	46
											Supramarginal gyrus	-51	-40	46
											Angular gyrus	-54	-55	19
											Precuneus	-12	-46	43
											Precuneus	9	-58	40
											Middle occipital gyrus	-30	-82	25
											Middle occipital gyrus	-33	-88	-5
											Superior temporal sulcus	-48	-31	-5
											Superior temporal sulcus	57	-49	4
											Middle temporal gyrus	-60	-49	-5
											Middle temporal gyrus	57	-43	-8
											Lateral orbital gyrus	-48	44	-11
											Superior temporal gyrus	-63	-43	22
											Calcarine sulcus	12	-82	13
87	A Navigational Guidance System in the Human Brain	Spiers	2007	Hippocampus	20	MNI	1	positive correlation to goal proximity	recall		Medial prefrontal cortex	3	30	39
							2	negative correlation to goal proximity	recall		subicular / entorhinal region	21	-18	-36
							3	positive correlation to goal direction	recall		posterior parietal cortex	24	-78	51
											posterior parietal cortex	27	-87	36
91	Environmental layout complexity affects neural activity during navigation in humans	Slone	2016	European Journal of Neuroscience	18	MNI	5	Recall	recall		lateral occipital cortex	-26	-92	-16
											lateral occipital cortex	32	-90	-14
							6	Recall	recall		precuneus	10	-60	44
92	Dorso-medial and ventro-lateral functional specialization of the human retrosplenial complex in spatial updating and orienting	Burles	2017	Brain Structure and Function	27	MNI	1	Encoding Object Positions > Encoding object identities	encoding		Retrosplenial complex	-18	-60	14
											Retrosplenial complex	20	-54	14
											lingual gyrus	-6	-72	0
											lingual gyrus	8	-72	2
											lingual gyrus	-18	-70	-10
											precuneus	-10	-50	60
											parahippocampus	30	-38	-12
											inferior frontal junction	44	12	30
											supramarginal gyrus	60	-22	34
											fusiform gyrus	54	-56	8
							2	Recalling object locations > Recalling object identities	recall		Retrosplenial complex	-16	-60	14
											Retrosplenial complex	16	-54	16
											Cerebellum	8	-48	2
											lateral superior occipital cortex	-34	-84	32
											lateral superior occipital cortex	42	-74	26
											lingual gyrus	-10	-68	-10
											lingual gyrus	14	-66	-6
							3	(Encoding Object Positions > Encoding object identities) > (Recalling object locations > Recalling object identities)	encoding		retrosplenial complex	24	-56	10
											retrosplenial complex	-20	-56	8
							4	(Recalling object locations > Recalling object identities) > (Encoding Object Positions > Encoding object identities)	recall		retrosplenial complex	4	-68	28
93	Detection of unexpected events during spatial navigation in humans: bottom-up attentional system and neural mechanisms	Iaria	2008	European Journal of Neuroscience	10	TAL	1		recall		pre-motor cortex	61	3	30
											somatosensory cortex	64	-11	28
											paracentral lobule	8	-35	54
											middle frontal gyrus	45	31	15
											superior parietal lobule	10	-63	38
											superior temporal cortex	58	-52	12
											middle temporal cortex	49	-13	-15
											hippocampus	34	-21	-17
											putamen	21	-9	-2
											premotor cortex	-31	9	56
											paracentral lobule	-9	-33	63
											inferior frontal gyrus	-45	8	7
											superior parietal lobule	-16	-43	59
											middle temporal gyrus	-60	-55	5
											inferior temporal gyrus	-52	-42	-12
											superior occipital gyrus	-14	-79	32
											fusiform gyrus	-36	-70	-6
											hippocampus	-37	-19	-14
											parahippocampal gyrus	-24	-7	-27
