# Supplementary material for: Ventral—Dorsal Functional Contribution of the Posterior Cingulate Cortex in Human Spatial Orientation: A Meta-Analysis
Source: Front Hum Neurosci. 2018 May 8;12:190. doi: 10.3389/fnhum.2018.00190 (PMC5951926; doi:10.3389/fnhum.2018.00190)
Supplement: Supplementary file 2 [file Table_2.CSV]

Supplemental Table 2. Difference in functional connectivity between the ventro-lateral 'spatial encoding' and dorso-medial 'spatial recall'. Positive betas/r indicate regions that display more positive functional connectivity coefficients with the 'spatial encoding' seed over the 'spatial recall' seed. N = 38.
beta	T(37)	p-unc	p-FDR	r	Atlas Short Name	Atlas Number	Atlas Label
0.79	20.63	0	0	0.658409036	LG r	66	Lingual Gyrus Right
1	18.13	0	0	0.761594156	ICC l	48	Intracalcarine Cortex Left
0.87	18.07	0	0	0.701374131	LG l	67	Lingual Gyrus Left
0.86	17.51	0	0	0.696257673	ICC r	47	Intracalcarine Cortex Right
-0.65	-17.28	0	0	-0.571669966	PC	56	Cingulate Gyrus posterior division
0.7	16.27	0	0	0.604367777	Cuneal l	59	Cuneal Cortex Left
-0.46	-15.96	0	0	-0.430084211	aMTG r	21	Middle Temporal Gyrus anterior division Right
0.52	14.86	0	0	0.477700012	IC l	4	Insular Cortex Left
0.63	13.93	0	0	0.558052216	Cuneal r	58	Cuneal Cortex Right
0.49	13.92	0	0	0.454216433	FO r	76	Frontal Operculum Cortex Right
0.52	13.53	0	0	0.477700012	IC r	3	Insular Cortex Right
0.7	13.32	0	0	0.604367777	SCC r	88	Supracalcarine Cortex Right
0.33	12.65	0	0	0.318520777	PP r	82	Planum Polare Right
-0.58	-12.41	0	0	-0.52266543	Precuneous	57	Precuneous Cortex
0.61	12.29	0	0	0.544127099	SCC l	89	Supracalcarine Cortex Left
0.44	12.19	0	0	0.413644442	OFusG r	74	Occipital Fusiform Gyrus Right
-0.39	-12.11	0	0	-0.371360228	pMTG l	24	Middle Temporal Gyrus posterior division Left
-0.39	-11.88	0	0	-0.371360228	Cereb2 l	109	Cerebelum Crus2 Left
-0.35	-10.76	0	0	-0.336375544	pMTG r	23	Middle Temporal Gyrus posterior division Right
-0.42	-10.75	0	0	-0.396930432	MedFC	49	Frontal Medial Cortex
0.42	10.61	0	0	0.396930432	SMA r	50	Juxtapositional Lobule Cortex -formerly Supplementary Motor Cortex- Right
-0.44	-10.56	0	0	-0.413644442	aMTG l	22	Middle Temporal Gyrus anterior division Left
0.29	10.49	0	0	0.282134813	HG r	84	Heschl's Gyrus Right
0.41	10.49	0	0	0.38847268	aSMG r	37	Supramarginal Gyrus anterior division Right
0.43	10.4	0	0	0.405321309	FO l	77	Frontal Operculum Cortex Left
0.32	10.4	0	0	0.309506921	HG l	85	Heschl's Gyrus Left
0.39	10.09	0	0	0.371360228	CO r	78	Central Opercular Cortex Right
0.3	10.08	0	0	0.291312612	PP l	83	Planum Polare Left
0.41	9.98	0	0	0.38847268	OFusG l	75	Occipital Fusiform Gyrus Left
-0.38	-9.83	0	0	-0.362707468	Cereb2 r	110	Cerebelum Crus2 Right
0.33	9.63	0	0	0.318520777	PT l	87	Planum Temporale Left
-0.39	-9.6	0	0	-0.371360228	AG l	42	Angular Gyrus Left
0.31	9.58	0	0	0.300437097	AC	55	Cingulate Gyrus anterior division
0.38	9.44	0	0	0.362707468	aSMG l	38	Supramarginal Gyrus anterior division Left
0.38	9.32	0	0	0.362707468	CO l	79	Central Opercular Cortex Left
0.37	8.96	0	0	0.353991712	PO l	81	Parietal Operculum Cortex Left
0.35	8.88	0	0	0.336375544	IFG oper r	11	Inferior Frontal Gyrus pars opercularis Right
0.33	8.39	0	0	0.318520777	PT r	86	Planum Temporale Right
-0.22	-7.84	0	0	-0.216518061	FP r	1	Frontal Pole Right
0.35	7.76	0	0	0.336375544	PreCG r	13	Precentral Gyrus Right
0.32	7.58	0	0	0.309506921	PO r	80	Parietal Operculum Cortex Right
-0.29	-7.48	0	0	-0.282134813	AG r	41	Angular Gyrus Right
0.3	7.25	0	0	0.291312612	TOFusC l	73	Temporal Occipital Fusiform Cortex Left
-0.24	-7.11	0	0	-0.23549575	SubCalC	52	Subcallosal Cortex
0.3	6.99	0	0	0.291312612	SMA L	51	Juxtapositional Lobule Cortex -formerly Supplementary Motor Cortex- Left
0.26	6.94	0	0	0.254295533	TOFusC r	72	Temporal Occipital Fusiform Cortex Right
0.25	6.87	0	0	0.244918662	SPL r	35	Superior Parietal Lobule Right
0.33	6.86	0	0	0.318520777	OP l	91	Occipital Pole Left
0.3	6.76	0	0	0.291312612	pSMG r	39	Supramarginal Gyrus posterior division Right
0.31	6.56	0	0	0.300437097	PreCG l	14	Precentral Gyrus Left
-0.22	-6.41	0	0	-0.216518061	Cereb1 r	108	Cerebelum Crus1 Right
0.23	6.17	0	0.000001	0.226028352	Ver7	129	Vermis 7
0.25	6.15	0	0.000001	0.244918662	iLOC l	46	Lateral Occipital Cortex inferior division Left
0.28	6.09	0	0.000001	0.272905081	OP r	90	Occipital Pole Right
-0.22	-5.91	0.000001	0.000002	-0.216518061	PaCiG l	54	Paracingulate Gyrus Left
0.23	5.63	0.000002	0.000005	0.226028352	PostCG r	33	Postcentral Gyrus Right
-0.24	-5.59	0.000002	0.000005	-0.23549575	FP l	2	Frontal Pole Left
0.25	5.58	0.000002	0.000005	0.244918662	SPL l	36	Superior Parietal Lobule Left
0.23	5.54	0.000003	0.000006	0.226028352	PostCG l	34	Postcentral Gyrus Left
-0.2	-5.33	0.000005	0.000011	-0.19737532	Cereb9 r	122	Cerebelum 9 Right
-0.14	-5.26	0.000006	0.000014	-0.139092448	Ver10	132	Vermis 10
0.2	5.21	0.000007	0.000016	0.19737532	IFG oper l	12	Inferior Frontal Gyrus pars opercularis Left
0.23	5.08	0.000011	0.000023	0.226028352	iLOC r	45	Lateral Occipital Cortex inferior division Right
-0.23	-4.89	0.00002	0.000041	-0.226028352	SFG l	6	Superior Frontal Gyrus Left
0.17	4.54	0.000059	0.000118	0.168381046	Cereb6 l	115	Cerebelum 6 Left
-0.12	-4.04	0.00026	0.000516	-0.119427299	Ver12	125	Vermis 1 2
0.19	3.99	0.000304	0.000595	0.187746206	pSMG l	40	Supramarginal Gyrus posterior division Left
0.15	3.96	0.000327	0.000631	0.148885034	Cereb8 l	119	Cerebelum 8 Left
-0.07	-3.95	0.000337	0.000641	-0.06988589	Accumbens l	105	Accumbens l
0.14	3.77	0.000572	0.001071	0.139092448	Cereb8 r	120	Cerebelum 8 Right
-0.14	-3.68	0.000736	0.001359	-0.139092448	Cereb1 l	107	Cerebelum Crus1 Left
0.13	3.66	0.000788	0.001436	0.129272584	Cereb6 r	116	Cerebelum 6 Right
0.08	3.65	0.0008	0.001438	0.079829769	Pallidum r	98	Pallidum r
-0.13	-3.62	0.000882	0.001564	-0.129272584	MidFG r	7	Middle Frontal Gyrus Right
-0.13	-3.61	0.000903	0.001581	-0.129272584	Cereb9 l	121	Cerebelum 9 Left
0.11	3.51	0.001207	0.002084	0.10955847	Putamen r	96	Putamen r
-0.12	-3.32	0.002058	0.003509	-0.119427299	aITG l	28	Inferior Temporal Gyrus anterior division Left
-0.11	-3.29	0.002197	0.003698	-0.10955847	Hippocampus l	101	Hippocampus l
0.13	3.28	0.002294	0.003814	0.129272584	toITG r	31	Inferior Temporal Gyrus temporooccipital part Right
-0.1	-3.21	0.002747	0.00451	-0.099667995	Hippocampus r	100	Hippocampus r
-0.13	-3.07	0.004007	0.006499	-0.129272584	MidFG l	8	Middle Frontal Gyrus Left
0.11	2.98	0.005043	0.008081	0.10955847	IFG tri r	9	Inferior Frontal Gyrus pars triangularis Right
0.12	2.97	0.005157	0.008165	0.119427299	sLOC r	43	Lateral Occipital Cortex superoir division Right
0.11	2.97	0.005257	0.008225	0.10955847	toITG l	32	Inferior Temporal Gyrus temporooccipital part Left
-0.12	-2.92	0.005889	0.009108	-0.119427299	PaCiG r	53	Paracingulate Gyrus Right
-0.07	-2.82	0.007661	0.011594	-0.06988589	Accumbens r	104	Accumbens r
0.13	2.82	0.007671	0.011594	0.129272584	pSTG r	19	Superior Temporal Gyrus posterior division Right
-0.08	-2.78	0.008558	0.012789	-0.079829769	pITG l	30	Inferior Temporal Gyrus posterior division Left
0.07	2.64	0.012064	0.017827	0.06988589	Putamen l	97	Putamen l
0.09	2.6	0.01346	0.019672	0.089757785	Ver6	128	Vermis 6
-0.09	-2.35	0.024117	0.034866	-0.089757785	Ver45	127	Vermis 4 5
0.06	2.24	0.031537	0.045101	0.059928104	Pallidum l	99	Pallidum l
0.05	2.21	0.033192	0.046964	0.049958375	aTFusC l	69	Temporal Fusiform Cortex anterior division Left
0.06	2.19	0.034685	0.048559	0.059928104	FOrb r	60	Frontal Orbital Cortex Right
-0.06	-2.09	0.043665	0.060494	-0.059928104	Cereb3 l	111	Cerebelum 3 Left
0.07	2.06	0.046225	0.063381	0.06988589	pTFusC r	70	Temporal Fusiform Cortex posterior division Right
-0.07	-2.01	0.051834	0.070346	-0.06988589	pITG r	29	Inferior Temporal Gyrus posterior division Right
0.07	1.8	0.080741	0.10847	0.06988589	aSTG l	18	Superior Temporal Gyrus anterior division Left
-0.06	-1.71	0.094978	0.126321	-0.059928104	FOrb l	61	Frontal Orbital Cortex Left
-0.06	-1.65	0.106895	0.140763	-0.059928104	SFG r	5	Superior Frontal Gyrus Right
-0.06	-1.57	0.125475	0.16361	-0.059928104	Ver9	131	Vermis 9
0.06	1.52	0.138247	0.178513	0.059928104	pSTG l	20	Superior Temporal Gyrus posterior division Left
-0.06	-1.5	0.141193	0.180565	-0.059928104	TP l	16	Temporal Pole Left
-0.07	-1.49	0.143789	0.182133	-0.06988589	TP r	15	Temporal Pole Right
-0.06	-1.44	0.158671	0.199087	-0.059928104	sLOC l	44	Lateral Occipital Cortex superoir division Left
-0.04	-1.41	0.166493	0.206949	-0.03997868	aPaHC r	62	Parahippocampal Gyrus anterior division Right
-0.05	-1.34	0.18981	0.233748	-0.049958375	aITG r	27	Inferior Temporal Gyrus anterior division Right
0.05	1.31	0.197634	0.241149	0.049958375	Cereb45 l	113	Cerebelum 4 5 Left
0.04	1.27	0.210335	0.254314	0.03997868	Ver8	130	Vermis 8
0.04	1.23	0.224806	0.269363	0.03997868	pTFusC l	71	Temporal Fusiform Cortex posterior division Left
0.03	1.18	0.244273	0.290074	0.029991003	aTFusC r	68	Temporal Fusiform Cortex anterior division Right
0.04	1.02	0.31645	0.370639	0.03997868	Ver3	126	Vermis 3
-0.03	-1.01	0.317691	0.370639	-0.029991003	Caudate r	94	Caudate r
0.03	0.93	0.358424	0.414525	0.029991003	pPaHC r	64	Parahippocampal Gyrus posterior division Right
0.03	0.88	0.385226	0.441682	0.029991003	Thalamus l	93	Thalamus l
-0.02	-0.85	0.398789	0.453324	-0.019997334	Cereb10 r	124	Cerebelum 10 Right
0.04	0.82	0.416557	0.469509	0.03997868	toMTG r	25	Middle Temporal Gyrus temporooccipital part Right
-0.03	-0.71	0.484169	0.54113	-0.029991003	aSTG r	17	Superior Temporal Gyrus anterior division Right
0.02	0.67	0.505293	0.560033	0.019997334	Thalamus r	92	Thalamus r
-0.02	-0.65	0.517352	0.56866	-0.019997334	Cereb10 l	123	Cerebelum 10 Left
-0.03	-0.65	0.521868	0.568922	-0.029991003	Cereb45 r	114	Cerebelum 4 5 Right
0.02	0.49	0.628433	0.679525	0.019997334	Cereb3 r	112	Cerebelum 3 Right
0.02	0.46	0.648489	0.695557	0.019997334	Cereb7 l	117	Cerebelum 7b Left
-0.01	-0.34	0.739219	0.786529	-0.009999667	aPaHC l	63	Parahippocampal Gyrus anterior division Left
-0.01	-0.21	0.836581	0.883058	-0.009999667	Brain-Stem	106	Brain-Stem
-0.01	-0.19	0.849827	0.889976	-0.009999667	Caudate l	95	Caudate l
-0.01	-0.16	0.872624	0.906711	-0.009999667	Amygdala r	102	Amygdala r
-0.01	-0.14	0.890988	0.918616	-0.009999667	toMTG l	26	Middle Temporal Gyrus temporooccipital part Left
0	-0.12	0.905187	0.922335	0	Cereb7 r	118	Cerebelum 7b Right
0	-0.12	0.908465	0.922335	0	pPaHC l	65	Parahippocampal Gyrus posterior division Left
0	-0.06	0.950047	0.957244	0	Amygdala l	103	Amygdala l
0	0.02	0.98237	0.98237	0	IFG tri l	10	Inferior Frontal Gyrus pars triangularis Left
